# Supplementary material for: Effects of Physical Training on Heart Rate Variability in Patients with Metabolic Syndrome: A Systematic Review and Meta-Analysis
Source: J Clin Med. 2025 Aug 29;14(17):6129. doi: 10.3390/jcm14176129 (PMC12429106; doi:10.3390/jcm14176129)
Supplement: Supplementary file 1 [file jcm-14-06129-s001.zip]

Archive with 1 entries (1 files):
- jcm-3793917-supplementary.pdf
